# Supplementary material for: Evaluation of Tazemetostat as a Therapeutically Relevant Substance in Biliary Tract Cancer
Source: Cancers (Basel). 2023 Mar 2;15(5):1569. doi: 10.3390/cancers15051569 (PMC10000745; doi:10.3390/cancers15051569)
Supplement: Supplementary file 1 [file cancers-15-01569-s001.zip]

Archive with 2 entries (2 files):
- cancers-2176140-supplementary.pdf
- Figure S9 Original Images for Blots.pdf
